# Supplementary material for: CDK9 inhibition constrains multiple oncogenic transcriptional and epigenetic pathways in prostate cancer
Source: Br J Cancer. 2024 Aug 8;131(6):1092–105. doi: 10.1038/s41416-024-02810-8 (PMC11405875; doi:10.1038/s41416-024-02810-8)
Supplement: Supplementary file 2 — Dataset S1 [file 41416_2024_2810_MOESM2_ESM.xlsx]

## Sheet: Sheet1
Dataset S1. Sites with differential H3K27ac signal intensity in response to CDKI-73
chr	start	end	logFC	p value
chr18	71292793	71293593	-1.26695	7.60422e-06
chr18	70711936	70712736	-1.23298	8.27003e-06
chr19	57441347	57442147	-1.35824	1.14678e-05
chr13	24409449	24410249	-1.31233	5.53743e-05
chr11	41801728	41802528	-0.927175	6.05177e-05
chr7	125118014	125118814	-1.36102	7.10468e-05
chr8	88256331	88257131	-0.912658	0.000118371
chr8	88376883	88377683	-0.952576	0.000132835
chr8	128035110	128035910	-0.860053	0.000155498
chr6	63445639	63446439	-1.3921	0.000172031
chr5	90676472	90677272	0.827691	0.000172807
chr6	63447466	63448266	-1.53098	0.000214264
chr1	78956733	78957533	-1.14138	0.000241274
chr1	205678720	205679520	-0.841689	0.000258062
chr1	78965646	78966446	-0.911868	0.000280571
chr11	41803702	41804502	-0.8886	0.000318841
chrX	54345457	54346257	-1.40131	0.000351892
chr1	205670255	205671055	-0.868194	0.000366143
chr8	88378475	88379275	-0.783524	0.000369419
chr8	87848354	87849154	-1.69486	0.000375719
chr1	213273513	213274313	-1.39062	0.000434061
chr13	91185542	91186342	-1.06516	0.000483006
chr2	216133156	216133956	-1.03209	0.00050553
chr7	125119426	125120226	-1.27523	0.000583982
chr19	57570068	57570868	-1.27232	0.000616642
chr5	113581086	113581886	-1.06847	0.000680281
chr1	165845655	165846455	-1.54883	0.000719825
chr8	88258507	88259307	-0.807028	0.000722628
chr8	87905335	87906135	-1.37582	0.000767915
chr8	68723222	68724022	-1.36879	0.000829409
chr8	62946146	62946946	-1.28607	0.000854342
chr4	171446763	171447563	-1.15054	0.00088702
chr3	120285886	120286686	-0.999691	0.000955487
chr13	24333614	24334414	-1.9821	0.000972757
chr15	30018964	30019764	-1.89154	0.00101887
chr6	123124848	123125648	-1.53461	0.00104521
chr6	63366465	63367265	-1.24904	0.00106275
chr18	71328083	71328883	-0.906881	0.00107402
chr6	63375153	63375953	-1.62859	0.0011059
chr19	57442796	57443596	-1.03049	0.00112942
chr3	165671167	165671967	-1.48639	0.00113243
chr8	128530277	128531077	-0.784045	0.00118553
chr11	42068830	42069630	-0.793476	0.00120827
chr8	68722087	68722887	-1.38188	0.00121494
chr7	19350733	19351533	-1.67018	0.00121586
chr19	57358340	57359140	-1.0674	0.00124807
chr13	91177925	91178725	-1.32677	0.00132809
chr11	89404631	89405431	-1.16113	0.00135825
chr10	64961524	64962324	-0.880041	0.00139999
chr4	170034933	170035733	-1.05156	0.00141592
chr5	29749664	29750464	-1.48388	0.00157569
chr6	63199133	63199933	-1.38238	0.00166345
chr5	107572786	107573586	-0.837854	0.00166626
chr19	57571991	57572791	-0.789688	0.00168985
chr3	154238945	154239745	-1.02991	0.00173744
chr1	220180633	220181433	-1.21463	0.00174402
chr13	24368308	24369108	-1.08635	0.0017475
chr1	78970690	78971490	-0.979511	0.00177468
chr1	213275192	213275992	-1.20136	0.00181059
chr3	96203153	96203953	-1.36695	0.00185774
chr1	192977188	192977988	-1.3501	0.00189379
chr8	128532046	128532846	-0.813855	0.00200492
chr3	177091062	177091862	-0.929803	0.00207611
chr18	70851996	70852796	-1.25835	0.00216785
chr8	128026900	128027700	-0.975154	0.00224754
chr9	80006595	80007395	-1.47631	0.00224766
chr10	34757650	34758450	-1.53195	0.00226241
chr13	24331759	24332559	-0.955134	0.00227886
chr10	22281214	22282014	-1.34251	0.00233332
chr6	63372330	63373130	-0.998483	0.00233839
chr4	159707281	159708081	-1.52122	0.00236493
chr14	30279259	30280059	-0.949521	0.00239023
chr20	10553532	10554332	-0.977224	0.00249672
chr4	148079137	148079937	-0.815116	0.00250486
chr2	75263805	75264605	-0.93833	0.00256623
chr7	91693465	91695051	-0.937944	0.00257756
chr3	36184354	36185154	-1.4691	0.00264856
chr4	41604293	41605093	-0.960475	0.00269954
chr6	142694951	142695751	-0.934418	0.00280173
chr1	79014166	79014966	-0.794086	0.00282642
chr3	24880363	24881163	-1.00193	0.00290146
chr2	234861407	234862957	-0.818308	0.0029077
chr6	160592075	160592875	-0.879863	0.00298794
chr5	60145145	60145945	-1.536	0.00311735
chr2	216070915	216071715	-0.829954	0.00314432
chr11	89406393	89407193	-1.02856	0.00326543
chr5	107459496	107460296	-0.850274	0.00330045
chr13	77741222	77742022	-1.33335	0.00330891
chr1	79072183	79072983	-1.08401	0.0033432
chr7	125123899	125124699	-0.825273	0.00338702
chr5	107300227	107301027	-1.00087	0.00349535
chr13	63296502	63297302	-1.04728	0.00362336
chr2	169130452	169131252	-1.36859	0.0036455
chr3	120310465	120311265	-0.92674	0.00364598
chr1	162538130	162538930	-0.741557	0.0036586
chr2	28999304	29000104	-1.92585	0.00368789
chr14	37717119	37717919	-0.672983	0.00369392
chr12	88559267	88560825	-0.954426	0.00371307
chr5	29751136	29751936	-0.954412	0.00372684
chr11	24906572	24907372	-0.909087	0.00381509
chr8	88025105	88025905	-0.606392	0.00390258
chr21	29694948	29695748	-0.833834	0.00394822
chrY	21706759	21708228	-1.21655	0.00397299
chr1	222857274	222858074	-0.697323	0.00404252
chr1	78938969	78939769	-0.722386	0.0040437
chr4	170035888	170036688	-1.17449	0.00404429
chr4	162322276	162323076	-0.985733	0.00405225
chr18	39841723	39842523	-1.61432	0.00405949
chr8	85382914	85383714	-1.47723	0.00407512
chr12	92112215	92113015	-0.881909	0.00411656
chr4	124037014	124037814	-1.43914	0.00424966
chr13	77745990	77746790	-1.32181	0.00425898
chr10	93788033	93788833	-1.11886	0.00428875
chrX	120137488	120138288	-0.841943	0.0046204
chr2	114717081	114717881	-1.21025	0.00464657
chr11	25548605	25549405	-0.713502	0.00470746
chr3	120309327	120310127	-0.98276	0.00478364
chr18	39839430	39840230	-0.963227	0.00486166
chr15	86724538	86725338	-0.928477	0.0048998
chr5	113712888	113713688	-0.95958	0.00495885
chr11	42011924	42012724	-0.90897	0.00499756
chr11	25754533	25755333	-1.16588	0.00511091
chr11	94570477	94571277	-1.04223	0.00523776
chr3	173916417	173917217	-1.0995	0.00532548
chr3	128057865	128058665	-0.833092	0.00535162
chr3	102315518	102316318	-0.980245	0.00540152
chr11	92970625	92971425	-0.78174	0.00541415
chr13	105217501	105218301	-1.23953	0.00545089
chr10	91061468	91062268	1.01047	0.00557224
chr5	107313701	107314501	-0.762878	0.00557433
chr13	104783559	104784359	-0.775127	0.0056442
chr13	63088392	63089192	-1.13864	0.00564626
chr1	205578878	205579678	-0.693292	0.00579809
chr4	170014420	170015220	-0.82749	0.00590496
chr4	41501197	41501997	-1.22229	0.00601148
chr19	57259789	57260589	-1.11238	0.00610352
chr11	25550427	25551227	-0.834055	0.00621185
chr5	113808474	113809274	-0.701354	0.00625953
chr4	39614645	39615445	-1.12451	0.0063556
chr8	24293399	24294199	-0.918872	0.00643964
chr3	24181074	24181874	-0.703055	0.00647857
chr16	56807794	56808594	-0.709455	0.00652246
chr8	127889021	127889821	-0.781926	0.00655809
chr7	38280699	38281499	-0.830495	0.00661929
chr2	243058443	243059243	-1.62446	0.00663878
chr2	180439273	180440073	-0.692457	0.0066571
chr18	6718804	6719604	-0.972611	0.0068019
chr8	82555221	82556021	-0.84269	0.0068553
chr15	94781427	94782227	-1.21804	0.00705703
chr4	159735495	159736295	-1.26927	0.00709353
chr4	28098288	28099088	-0.909919	0.00720209
chr5	95581468	95582268	-1.27013	0.00734045
chr3	24279724	24280524	-1.18739	0.00741295
chr14	60625525	60626325	-1.28346	0.00744469
chr18	41377941	41378741	-0.843356	0.00744731
chr2	171854919	171855719	-1.0426	0.0074793
chr6	142697812	142698612	-0.686818	0.0075631
chrX	29929202	29930002	-1.20697	0.00762928
chr1	37965327	37966127	-0.653122	0.00775192
chr1	79015693	79016493	-0.749145	0.00812334
chr7	906719	907519	-0.8733	0.00819551
chr17	19841086	19841886	-0.883822	0.008236
chr1	107186891	107187691	-1.08144	0.00848918
chr1	201249754	201250554	-0.57569	0.00856265
chr18	70963224	70964763	-0.723059	0.00861496
chr4	149859005	149860563	-0.776053	0.0086249
chr4	170097547	170098347	-0.756967	0.00867835
chr3	3728788	3729588	-0.830146	0.00872013
chr14	37813890	37814690	-1.02616	0.0087545
chr12	937464	938264	-0.923481	0.00879267
chr8	87849779	87850579	-0.965262	0.00883398
chr2	216072466	216073266	-0.617883	0.00888996
chr10	54994829	54995629	-1.40794	0.00889043
chr3	166526460	166527260	-0.968908	0.009031
chr4	28067364	28068164	-1.09088	0.00904448
chr3	165468914	165469714	-0.786263	0.00906305
chr6	101247678	101248478	-0.951707	0.00908615
chr5	86903473	86904273	-0.784521	0.00913129
chr12	78479185	78479985	-0.78586	0.00914248
chr11	26040030	26040830	-0.934884	0.00917951
chr19	20149624	20150424	0.804981	0.00921915
chr3	120949448	120950248	-0.824402	0.0092538
chr10	55027993	55028793	-0.744201	0.00932447
chr3	120280267	120281067	-1.16489	0.00958229
chr3	187465832	187466632	-1.47065	0.00960537
chrX	44547488	44548288	-0.875208	0.00961789
chr5	54872168	54872968	-0.835026	0.00972887
chr18	40202053	40202853	-1.27613	0.00978765
chr6	142706993	142707793	-0.803066	0.00982086
chr13	63920197	63920997	-0.904351	0.00991512
chr2	242400751	242401551	-0.694635	0.0100298
chr12	75885589	75886389	-1.03727	0.010058
chr6	91431641	91432441	-1.42781	0.0102067
chrX	110912260	110913060	-0.97032	0.0103776
chr8	87923506	87924306	-0.747602	0.0104461
chr5	98807276	98808076	-1.60281	0.0104505
chr2	215663275	215664075	-1.26381	0.0104786
chr8	88507190	88507990	-0.708962	0.0104949
chr11	22969001	22969801	-0.889283	0.0105264
chr1	69893449	69895025	-0.841271	0.0105459
chr4	141006454	141007254	-0.772213	0.0107827
chr6	142688453	142689253	-0.706049	0.0108424
chr18	70661276	70662076	-0.622919	0.0109441
chr3	165470701	165471501	-0.781006	0.0110039
chr12	76837022	76837822	-1.23256	0.0110257
chr3	24879188	24879988	-0.799841	0.0111581
chr13	70310778	70311578	-0.763936	0.0113724
chr1	105827358	105828158	-1.18264	0.0114131
chr10	88753224	88754024	-1.37715	0.0114313
chr4	10532152	10532952	-1.18101	0.011438
chr20	9104085	9104885	-1.02381	0.0114544
chr1	100952377	100953177	-0.703302	0.0114569
chr6	46788683	46789483	-0.822718	0.0114654
chr18	55903465	55904265	-0.609602	0.0114681
chr12	8981185	8981985	-1.22037	0.0115425
chr9	111234964	111235764	1.01081	0.0115609
chr19	35615296	35616096	-0.874516	0.0115708
chr2	9137081	9137881	-1.26193	0.0116736
chr4	41485915	41486715	-0.810841	0.0117059
chr1	213285053	213285853	-1.14897	0.0117586
chr13	24296999	24297799	-0.935012	0.0117936
chr20	9287004	9287804	-0.770537	0.0119046
chr4	148038418	148039218	-0.760527	0.0119147
chr8	128965808	128966608	-1.31865	0.0119442
chr5	164400055	164400855	-0.737859	0.0120161
chr11	41520286	41521086	-1.04833	0.0120187
chr12	61097389	61098189	-0.645074	0.012036
chr5	113709862	113710662	-0.88216	0.0122167
chr12	76812842	76813642	-0.760826	0.0123983
chr12	20869225	20870025	-1.27997	0.0126131
chr2	180541161	180541961	-1.19021	0.0126483
chr12	91782025	91782825	-0.76246	0.0126635
chr3	177498405	177499205	-1.03953	0.0126673
chr21	24154120	24154920	-1.13495	0.0127091
chr6	57244242	57245042	-0.839368	0.0127704
chr3	15389259	15390749	0.861239	0.012909
chr8	87630225	87631025	-0.788866	0.0129546
chr12	938618	939418	-0.969137	0.0130717
chr20	3957386	3958186	-0.983797	0.013186
chr18	70858927	70859727	-1.08166	0.013456
chr13	70238326	70239126	-0.979111	0.0135633
chr5	119212752	119213552	-0.613473	0.0135826
chr5	41758947	41759747	-0.87098	0.0136578
chr1	189813066	189813866	-1.18143	0.0136676
chr5	10353666	10354466	-0.572384	0.0136911
chr1	227205062	227205862	-0.917701	0.0137192
chr1	224228729	224229529	-0.568071	0.0137943
chr5	34831797	34832597	-1.02922	0.0138547
chr9	90066406	90067206	-1.23813	0.013892
chr18	33688932	33689732	-0.768926	0.0139826
chr4	28131236	28132036	-0.801778	0.0140387
chr17	57800888	57801688	-0.664887	0.0141004
chr2	215690363	215691163	-0.772535	0.0141951
chr12	118647363	118648685	-0.964278	0.0142106
chr2	216700651	216701451	-0.612912	0.0142332
chr3	57582415	57583215	-0.671609	0.014244
chr11	89382222	89383022	-0.76376	0.0143436
chr21	29923162	29923962	-0.514212	0.0143522
chr19	57351758	57352558	-0.824132	0.0144312
chr6	48859703	48860503	-1.02535	0.0145926
chr3	166191846	166192646	-0.732871	0.0146188
chr8	110591787	110592587	-1.1328	0.0146429
chr7	120364055	120364855	-1.21873	0.0147538
chr1	115005814	115006614	-1.27739	0.0147855
chr20	58533265	58534065	-0.691488	0.0147909
chr17	30170264	30171064	-1.28525	0.0148138
chr1	184374911	184375711	-0.813753	0.0148351
chr3	48541099	48541899	-0.684774	0.0149639
chr13	63086730	63087530	-0.941004	0.0150775
chr14	30456710	30457510	-0.628815	0.0151082
chr1	233086113	233086913	-0.683275	0.0153071
chr3	174999674	175000474	-1.12698	0.0153274
chr6	90043437	90044237	-1.27188	0.015336
chr3	177089346	177090146	-0.686462	0.0155546
chr8	79621212	79622012	-1.58254	0.0155785
chr17	76994695	76995495	-0.743295	0.0156485
chr21	44092363	44093163	-0.657774	0.0157321
chr3	9936019	9936819	1.3545	0.016031
chr8	62695855	62696655	-1.02136	0.0160825
chr6	109348525	109349325	-0.776513	0.0161749
chr10	63491836	63492636	-0.786578	0.0161928
chr2	189389188	189389988	-0.716336	0.0162057
chr18	70846078	70846878	-0.815008	0.016217
chr7	125125257	125126057	-0.842828	0.0162295
chr4	89507736	89508536	-0.751792	0.0162408
chr7	79764285	79765085	-0.80567	0.0162436
chr2	223747326	223748126	-1.40699	0.0162527
chr3	174897122	174897922	-0.709719	0.0166072
chr7_gl000195_random	74444	75244	0.490199	0.0166172
chr1	40318359	40319159	-0.76773	0.0166399
chr6	149381728	149382528	-0.820315	0.0166639
chr13	91184079	91184879	-0.871171	0.0167932
chr10	105668071	105668871	0.939565	0.0169478
chr6	100965865	100966665	-0.681395	0.0169832
chr18	40775615	40776415	-0.855226	0.0170569
chr3	120411284	120412084	-0.583618	0.0171527
chr9	89949476	89950276	-1.03149	0.0171969
chr2	776932	777732	1.93469	0.0172191
chr1	184391495	184392295	-0.667296	0.0172348
chr1	213272096	213272896	-1.08269	0.0172554
chr5	176372809	176373609	-0.935661	0.0173657
chr11	4657680	4658480	-0.670354	0.0174438
chr9	79413428	79414228	-0.492021	0.0176051
chr3	3727633	3728433	-0.752955	0.0177345
chr14	29406061	29406861	-0.698561	0.0177655
chr5	86981027	86981827	-0.474961	0.0178199
chr6	24927509	24928309	-1.34394	0.0178251
chr15	101438810	101439610	-0.576754	0.0178576
chr19	18391318	18392118	0.561747	0.0178739
chr19	51393375	51394175	-0.491906	0.017889
chr1	78685829	78686629	-1.32177	0.0179738
chr1	179257034	179257834	-0.714688	0.0179793
chr16	33847124	33847924	-0.762456	0.0179812
chr4	28099216	28100016	-0.923889	0.0180791
chr15	30145958	30146758	-0.74864	0.0181624
chr4	42069556	42070356	-1.04506	0.0181837
chr1	222867876	222868676	-0.675032	0.0182731
chr1	197835189	197835989	-1.20395	0.018302
chr3	173843620	173844420	-0.737544	0.0183158
chr11	25274320	25275120	-0.702412	0.0183964
chr11	42341953	42342753	-0.922474	0.018412
chrX	66127137	66127937	-0.915881	0.018497
chr8	127201614	127202414	-1.0736	0.0185319
chr2	169135764	169136564	-0.824423	0.0185615
chr13	42736491	42737291	-1.24846	0.0186365
chr5	98938690	98939490	-1.0188	0.0188072
chr8	24316095	24316895	-0.754598	0.0189155
chrX	120133633	120134433	-1.09737	0.0190403
chr4	148048712	148049512	-0.994327	0.0191064
chr12	102010214	102011014	-0.734018	0.0192429
chr9	85617933	85618733	-0.842813	0.0192552
chr4	41507040	41507840	-0.984798	0.0192763
chr13	91519166	91519966	-0.853483	0.01928
chr6	79348909	79349709	-0.739943	0.019292
chr5	113589080	113589880	-0.863421	0.0193046
chr22	19989593	19990393	0.818433	0.0194032
chr2	171993690	171994490	-0.914526	0.019447
chr4	101700410	101701210	-0.608836	0.0195176
chrX	30898321	30899121	-1.15893	0.0195693
chr1	162547854	162548654	-0.580099	0.0195707
chr4	59169826	59170626	-0.840362	0.0196923
chr7	72208335	72209135	-1.03509	0.0198026
chr11	93088793	93089593	-0.632118	0.0198758
chr19	57446398	57447198	-1.35499	0.0199249
chr22	40590511	40592032	-0.952908	0.0200568
chr8	80991840	80992640	-0.802481	0.0201762
chr1	33722405	33723205	0.588467	0.0202752
chr3	154482755	154483555	-0.696422	0.0203058
chrX	113002617	113003417	-1.26316	0.0203231
chr9	79418866	79419666	-1.05782	0.0203788
chr18	71293926	71294726	-0.64947	0.0204256
chr3	154475168	154475968	-0.874322	0.0204392
chr20	8796032	8796832	-0.675269	0.0204424
chr5	86847712	86848512	-1.0037	0.0204925
chr11	128882992	128883792	-0.654713	0.0205363
chr1	37930588	37931388	-0.610254	0.02055
chr2	100683380	100684180	-0.822961	0.0205898
chr10	68875692	68876492	-1.05361	0.0205965
chr2	216705064	216705864	-0.850596	0.0206428
chr5	107299184	107299984	-0.722855	0.0206975
chr8	88505080	88505880	-0.591498	0.0207818
chr18	56448921	56449721	-1.07363	0.0208274
chrX	54346846	54347646	-0.935306	0.0208722
chr5	79917932	79918732	-0.906885	0.0208869
chr1	84963830	84964630	-0.953573	0.0208971
chr13	90956532	90957332	-0.924971	0.0209149
chr4	41445342	41446142	-0.563584	0.020924
chr10	80242795	80243595	-0.490918	0.020998
chr4	69961254	69962054	-1.11435	0.0210626
chr1	162901007	162901807	-0.573032	0.0211227
chr13	21776882	21777682	-1.02642	0.0211962
chr5	75707437	75708237	-0.68877	0.0212959
chr10	44274139	44274939	-0.669773	0.0213824
chr13	24154796	24155596	-1.3279	0.0214591
chr6	63370533	63371333	-1.20485	0.0214935
chr20	9102953	9103753	-0.792842	0.0216803
chr1	205630051	205630851	-1.10992	0.0218465
chr12	73922203	73923003	-0.646677	0.0218538
chr4	41420060	41420860	-0.816556	0.0219306
chr12	107420722	107421522	0.876041	0.0219549
chr18	65334397	65336670	-0.660703	0.0219686
chr1	227175738	227176538	-0.759848	0.022052
chr8	81462569	81463369	-0.644052	0.0220684
chr3	182606794	182607594	-0.854714	0.0221579
chr7	19351687	19352487	-0.837969	0.0222719
chr11	4698353	4699153	-0.546881	0.0223105
chr1	184332226	184333026	-0.696303	0.0223556
chr15	99339322	99340122	-0.835708	0.0224254
chr14	37797700	37798500	-0.748559	0.0225259
chr18	71509445	71510245	-0.878808	0.0228035
chr2	180542659	180543459	-1.07627	0.0228094
chr18	77471952	77472752	-1.21745	0.0228104
chr6	142491614	142492414	-0.885873	0.0228107
chr4	153015407	153016207	-0.976162	0.0229039
chr16	33848501	33849301	-0.921512	0.0229291
chr9	79344154	79344954	-0.892489	0.0233508
chr18	70666437	70667237	-0.785146	0.0233733
chr11	94571665	94572465	-1.01053	0.0235077
chr8	71254230	71255030	-1.12287	0.0235792
chr8	87381618	87382418	-0.621601	0.0236304
chr3	71239513	71240313	-0.80984	0.0237693
chr11	118641381	118642181	-1.17755	0.0239303
chr4	148711850	148712650	-0.686998	0.0239314
chr2	159659835	159660635	-0.966105	0.0239591
chr2	24658430	24659230	-1.09965	0.0239905
chr8	128031092	128031892	-0.535224	0.023996
chr6	130266821	130267621	-0.893124	0.0241971
chr4	163205266	163206066	-0.762949	0.0244014
chr13	49974623	49975423	-0.588271	0.0244301
chr6	14093890	14094690	-1.19496	0.0244489
chr5	87538945	87539745	-0.960295	0.0245184
chr2	76975516	76976316	-0.760068	0.0245973
chr3	122117368	122118168	-1.10835	0.0246215
chrX	20240350	20241150	-1.18519	0.0246403
chr2	64769909	64770709	-1.59517	0.0247031
chr2	114465510	114466310	-0.743533	0.024805
chr7	127305852	127306652	-0.864924	0.0249553
chr1	205588739	205589539	-0.644542	0.0251903
chr4	102009994	102010794	-0.843036	0.0252419
chr5	107118608	107119408	-0.661726	0.0253034
chr3	165672278	165673078	-0.821296	0.0253495
chrX	44552899	44553699	-0.981349	0.025408
chr3	23297072	23298630	-0.711263	0.0254999
chr1	44748724	44749524	1.08444	0.0255468
chr8	124001109	124001909	0.987557	0.0255594
chr10	33891525	33892325	-0.811821	0.0256201
chr18	41399489	41400289	-0.841251	0.0256308
chr10	93623009	93623809	-0.931735	0.0257147
chr1	746343	747143	-1.04487	0.0257407
chr5	147271819	147272619	0.900873	0.0258034
chr4	151633849	151634649	-0.822457	0.0259687
chr4	148032540	148033340	-0.84549	0.0259771
chr3	12671274	12672074	-0.891465	0.0260138
chr14	60402138	60402938	-0.816646	0.0260509
chr8	87926876	87927676	-1.10479	0.0260614
chr7	79869766	79870566	-0.951214	0.0260648
chr1	224503874	224504674	-0.610605	0.0261236
chr12	118665379	118666179	-0.797627	0.0262284
chr10	84631268	84632068	-0.977362	0.0262669
chr1	213276178	213276978	-0.852705	0.026305
chr5	114037238	114038038	-0.549131	0.0263278
chr12	118809173	118809973	-0.513145	0.0263503
chr18	65077838	65078638	-0.828045	0.0263681
chr12	27691697	27692497	-0.832455	0.0263845
chr3	112127273	112128073	-0.851718	0.026437
chr4	59555561	59556361	-0.898841	0.0264699
chr7	117023281	117024081	-0.761708	0.0264983
chr7	103826221	103827021	-0.85295	0.0265022
chr4	102092604	102093404	-0.765084	0.0265069
chr8	24314023	24314823	-0.680821	0.0265101
chr5	113523317	113524117	-0.766823	0.0265397
chr11	93214108	93214908	-0.659501	0.0266157
chr4	159740459	159741259	-0.785577	0.0266592
chr2	75265480	75266280	-0.67086	0.0267135
chr13	70622549	70623349	-1.05676	0.0267987
chr4	151895730	151896530	-0.889185	0.0268189
chr8	116269902	116270702	-1.07027	0.0270281
chr3	154809291	154810091	-0.99428	0.027105
chr6	63140153	63140953	-0.891012	0.027182
chr3	96532462	96533262	-0.572692	0.0272241
chr11	107279807	107280607	-1.01983	0.0272708
chr3	57994009	57994809	-0.566479	0.0274054
chr18	6993109	6993909	-0.806652	0.027463
chr5	113640805	113641605	-1.05435	0.027543
chr13	77855564	77856364	-0.77748	0.0276703
chr14	89818420	89819220	-0.643731	0.027701
chr2	181014843	181015643	-0.580953	0.0277533
chr17	57408380	57409180	-0.822156	0.0277545
chr9	36099173	36100703	-0.745917	0.0277853
chr10	29393730	29394530	-0.63905	0.0278619
chr5	96770212	96771012	-0.809064	0.0278695
chr4	161611168	161612559	-0.704404	0.0278908
chr4	95574628	95575428	-0.785555	0.0279086
chr3	183008817	183009617	-0.748838	0.0279305
chr13	63354478	63355278	-0.958526	0.0279852
chr2	216080936	216081736	-0.959607	0.0280762
chr15	30144718	30145518	-0.592516	0.0280777
chr14	38713756	38714556	-0.649771	0.0281069
chr9	130346010	130346810	-0.649716	0.0282001
chr9	127119463	127120263	-0.788855	0.028202
chr3	193542515	193543315	-0.679118	0.0282869
chr5	71009914	71010714	-0.452286	0.0283336
chr4	72345574	72346374	-0.913247	0.0284063
chrX	29716750	29717550	-1.03956	0.0284231
chr6	142774668	142775468	-0.951298	0.0284871
chr10	962519	964095	-0.664183	0.0284936
chr19	24269807	24270607	0.638727	0.0287139
chr13	64725476	64726276	-1.2819	0.0288182
chr12	81792813	81793613	-0.553991	0.0288323
chr3	120627322	120628122	-0.744259	0.0288479
chr7	125288067	125288867	-0.810862	0.0290004
chr12	124872715	124873515	-0.620448	0.0290094
chr3	166749326	166750126	-0.741764	0.0290648
chr19	49600369	49601169	-1.04543	0.0290997
chr2	62520572	62521372	0.837754	0.0291327
chr6	96163605	96165146	-0.68304	0.0291988
chr4	101703301	101704101	-0.784676	0.0292035
chr19	57237569	57238369	-0.97542	0.0292391
chr16	67379521	67380321	-0.953054	0.0293364
chr2	9140372	9141172	-1.01118	0.0293798
chr15	94791586	94792386	-0.952878	0.029393
chr6	110213750	110215121	0.725845	0.0297782
chr6	24925101	24925901	-0.686915	0.0297839
chrX	66121037	66121837	-0.741323	0.0298232
chr16	84765943	84766743	-0.551265	0.0298424
chr4	156596739	156597539	-0.659231	0.0298604
chr3	128100835	128101635	-0.533007	0.0298715
chr18	64901784	64902584	-0.960525	0.0298937
chr16	69608342	69609142	-0.767313	0.0299567
chr11	131285053	131285853	-0.630059	0.0300074
chr16	3658238	3659038	-1.00089	0.0300191
chr2	180444844	180445644	-1.12957	0.0300629
chr4	140374315	140375115	-0.537659	0.0300787
chr10	127584100	127584900	-0.617849	0.0300913
chr4	154190160	154190960	-0.628287	0.0301852
chr1	221376909	221377709	-0.849662	0.0302461
chr17	80551040	80551840	-0.657402	0.0302965
chr4	188130091	188130891	-0.806929	0.0304903
chr4	102173175	102173975	-0.552781	0.0305812
chr11	42216302	42217102	-0.875812	0.0306458
chr2	63510856	63511656	-0.957923	0.0306938
chr10	30205929	30206729	0.923812	0.0307398
chr1	111652455	111653255	0.999035	0.0308236
chr4	95601751	95602551	-0.572848	0.0309677
chr2	243050010	243050810	-1.20086	0.0309816
chr15	71388498	71389298	0.921029	0.0309951
chr2	38611611	38612411	-0.968706	0.0310085
chr6	17629171	17629971	-1.05706	0.0311716
chr12	48419380	48420180	-0.8552	0.0311874
chr10	34037374	34038174	-0.810785	0.0312161
chr5	55019413	55020213	-1.07062	0.0312184
chr12	76832826	76833626	-0.958571	0.0314374
chr5	55018346	55019146	-0.839323	0.0314596
chr1	222852849	222853649	-1.06588	0.0314794
chr18	2757178	2757978	-1.00321	0.0317368
chr2	189925087	189925887	-1.13219	0.0317517
chr2	180818070	180818870	-1.09625	0.0317573
chr4	102177699	102178499	-0.614813	0.0319962
chr6	144731949	144732749	-0.713404	0.0320349
chr21	24155268	24156068	-0.714042	0.0321188
chr3	23633670	23634470	-0.601866	0.0322344
chr8	102592914	102593714	-0.844429	0.0322749
chr4	101505994	101506794	-0.598334	0.0323546
chr5	27386798	27387598	-0.79866	0.0323691
chr9	128559013	128559813	-0.980267	0.0324
chr8	90205217	90206017	-0.905854	0.0324411
chr13	42622138	42622938	-0.731783	0.0324504
chr6	110964130	110964930	-0.662281	0.0324706
chr17	26522624	26523424	1.07425	0.0324862
chr3	165383935	165384735	-0.979926	0.0324868
chr1	54763464	54764264	-0.758405	0.0325689
chr12	102107160	102107960	-0.610313	0.0326057
chr10	88767733	88768533	-1.01615	0.0326159
chr4	151842212	151843012	-0.755478	0.0326752
chr16	81024042	81024842	-0.793192	0.0327117
chr18	21209768	21210568	-0.668672	0.0327672
chr4	149612272	149613072	-0.715867	0.0327939
chr12	65049650	65051147	-0.688133	0.0330029
chr17	16108010	16108810	-0.761527	0.033121
chr12	59797175	59797975	-0.887024	0.0331832
chr13	41837350	41838150	-0.878565	0.033198
chr6	43766456	43767256	0.718198	0.0332751
chr4	161747710	161748510	-0.70058	0.0333815
chr4	102841897	102842697	-0.583721	0.0334176
chr8	27460137	27460937	-0.728385	0.0334528
chr17	42084600	42085400	-1.27772	0.0334824
chr7	104647046	104647846	-0.801523	0.0335284
chr19	11877955	11878755	0.531088	0.0337198
chr7	51674466	51675266	-0.664656	0.0338041
chr5	114038850	114039650	-0.702685	0.033861
chr3	120948188	120948988	-1.25737	0.0339527
chr1	7764583	7765383	1.15234	0.034004
chr15	86722056	86722856	-0.623215	0.0340247
chr15	99352563	99353363	-0.988628	0.0341311
chr2	242089202	242090002	-0.80378	0.034141
chr14	31864233	31865033	-0.938672	0.0341497
chr1	169487216	169488016	-0.680237	0.0341802
chr6	52950603	52952065	-0.690516	0.0342109
chr2	121230878	121231678	-0.624375	0.0343143
chr2	180988242	180989042	-1.17242	0.0343874
chr6	108914119	108914919	-0.785588	0.0344655
chr3	182608140	182608940	-0.705522	0.0345147
chr5	130966037	130966837	-0.670412	0.0346053
chr2	83211787	83212587	-0.699012	0.0346515
chr7	116688976	116689776	-0.867739	0.0347172
chr5	32436333	32437133	-0.720806	0.0347772
chr16	17398458	17399258	1.18287	0.0347839
chr4	27863074	27863874	-1.01388	0.0348682
chr18	28778529	28779329	-0.682219	0.0348804
chr4	103017465	103018265	-0.900101	0.0350598
chr4	102036222	102037022	-0.776718	0.0350826
chr15	86725938	86726738	-0.896063	0.0351007
chr2	83349438	83350238	-0.912441	0.0352951
chr1	42806272	42807072	-0.510062	0.0353177
chr6	144707081	144707881	-0.624114	0.0353337
chr8	81159374	81160174	-0.765063	0.0354176
chr2	69908777	69909577	-0.646453	0.0354213
chr5	54931017	54931817	-0.591013	0.0354554
chr12	75784076	75785541	-0.711814	0.0355061
chr9	111861768	111862568	-0.68537	0.0355098
chr11	24752255	24753055	-0.801214	0.0356284
chr18	70925625	70926425	-0.864317	0.0357064
chr8	128054346	128055146	-0.864265	0.0357075
chr13	106748151	106748951	-0.864163	0.0357705
chr9	79442331	79443131	-0.727654	0.0357888
chr21	29696134	29696934	-0.738019	0.0358093
chr21	23895271	23896071	-0.617726	0.0358105
chr3	154476020	154477442	-0.687425	0.0358432
chr2	100684441	100685241	-0.613534	0.0358851
chr5	27387887	27388687	-0.665398	0.036021
chr9	76454383	76455183	-0.694091	0.0360572
chr6	136210000	136210800	-0.861275	0.0360806
chr15	101758225	101759025	-0.852232	0.0361918
chr7	50744898	50745698	-0.95695	0.0362553
chr5	34510238	34511038	-0.534198	0.0363337
chr12	52437651	52438451	-1.05131	0.0363704
chr1	151808346	151809146	-1.33467	0.036398
chr16	80870538	80871338	-0.469449	0.0363987
chr1	197589178	197589978	-0.926298	0.0365253
chr11	4747628	4748428	-0.556612	0.0366992
chr16	79921492	79922292	-1.13187	0.0367079
chr3	166868765	166869565	-0.955523	0.0367181
chr7	51167976	51168776	0.811154	0.0367297
chr11	111008951	111009751	-0.67838	0.0369086
chr4	148750822	148751622	-0.990059	0.0369262
chr10	98141417	98142217	-0.854428	0.0370227
chr1	100731586	100732386	-0.53035	0.0370977
chr3	158378688	158379488	-0.754509	0.0373986
chr2	48672260	48673060	-1.22693	0.0374601
chr20	31779743	31780543	-0.853086	0.0374856
chr4	67541344	67542144	-1.00397	0.0375653
chr2	242033169	242033969	-0.551589	0.0376802
chr3	59035164	59035964	0.860415	0.0377672
chr4	171451749	171452549	-0.598925	0.037801
chr20	31778449	31779249	-0.637351	0.0378105
chr5	29484835	29485635	-0.739414	0.037995
chr6	47451823	47452623	-0.849957	0.0380317
chr19	19779350	19780150	0.628987	0.0380709
chr14	38022996	38023796	-1.14945	0.0380871
chr6	142481411	142482211	-0.861327	0.0381157
chr12	62706864	62707664	-0.92639	0.0381519
chr6	44443443	44444243	0.81122	0.0382283
chr3	174673396	174674196	-0.62263	0.0382626
chr11	24656860	24657660	-0.554146	0.0382842
chr6	72977614	72978414	-0.971386	0.0382872
chr3	120423902	120424702	-0.76802	0.0382895
chr18	5294912	5295712	0.570118	0.038378
chr7	134779208	134780008	-0.595085	0.0385152
chr18	55711559	55712359	-0.53811	0.03854
chr1	44002251	44003051	-0.529406	0.0385566
chr12	81831828	81832628	-0.958154	0.0386984
chr2	166634505	166635305	-0.71689	0.0387228
chr4	1162915	1163715	-0.493407	0.0387342
chr4	171578035	171578835	-0.90375	0.0387952
chr4	28260985	28261785	-0.960351	0.0388572
chr10	62257677	62258477	-0.761064	0.0389158
chr4	163203952	163204752	-0.732861	0.0389688
chr3	56094274	56095074	-0.626529	0.0390101
chr18	70835888	70836688	-0.582887	0.0390352
chr7	134782546	134783346	-0.573635	0.0391066
chr19	12404999	12405799	0.506964	0.0391721
chr1	168662853	168663653	-0.6723	0.0391862
chr19	51161248	51162048	0.927109	0.0392666
chr11	64610912	64611712	-0.64266	0.0393385
chr3	194160840	194161640	-0.730108	0.0393439
chr7	117025113	117025913	-0.549957	0.0394138
chr2	181021908	181022708	-0.6146	0.039576
chr12	65091246	65092046	-1.05862	0.0395807
chr15	30105409	30106209	-0.524747	0.0395826
chr5	68815445	68816245	-0.614941	0.0397227
chr11	107031127	107031927	-0.599981	0.0397452
chr1	228871218	228872018	-0.664885	0.0398285
chr1	38659723	38660523	-1.0106	0.039938
chr20	8078740	8080268	-0.78279	0.0399413
chr20	21974000	21974800	-0.649573	0.0400807
chrY	22959748	22960548	-1.33216	0.0401111
chr1	40747743	40748543	-0.565707	0.0401408
chr14	69336282	69337082	-1.01951	0.0402966
chr10	59608921	59609721	-0.985028	0.0403099
chr8	95955877	95956677	-0.666686	0.0403371
chr12	65174427	65175227	-0.510118	0.0404136
chr2	65599779	65600579	-0.94088	0.040442
chr1	16930549	16931349	-0.602398	0.0404559
chr13	91128514	91129314	-0.701789	0.0404625
chr12	53962361	53963161	-0.585817	0.0404991
chr6	117210006	117210806	-0.81902	0.0407347
chr5	54787101	54787901	-0.848957	0.0408708
chr1	234853206	234854006	0.908605	0.0410147
chr3	176457211	176458011	-0.604116	0.0410742
chr6	138798475	138799275	-0.774066	0.041129
chr2	132363415	132364215	-1.01595	0.0412717
chr11	42545610	42546410	-0.699545	0.0413251
chr3	174819755	174820555	-0.572778	0.0414464
chr16	79802026	79802826	-0.76767	0.0414632
chr7	117003827	117004627	-0.751072	0.0415358
chr1	61764936	61765736	-0.672888	0.0415575
chr15	25672158	25672958	-1.1758	0.0415852
chr7	98972564	98973364	-0.769187	0.0416304
chr9	107528324	107529124	-0.790921	0.0416415
chr4	171001006	171001806	-0.494544	0.0416888
chr13	30148562	30149362	-0.764438	0.0417098
chr2	182942611	182943411	-0.958112	0.0417112
chr17	3793235	3794035	-1.30181	0.0418982
chr10	134385395	134386195	-0.786217	0.041955
chr7	24078880	24079680	-1.07901	0.0419676
chr16	16123922	16124722	-0.689951	0.0419938
chr5	122732334	122733134	-0.573663	0.0420637
chr6	159065115	159065915	-0.703508	0.0421244
chrX	6993035	6993835	-1.19177	0.042168
chr14	29404966	29405766	-0.76089	0.042187
chr13	33690333	33691610	-0.819909	0.0423572
chr10	134144797	134146376	-0.529111	0.0423918
chr1	40746486	40747286	-0.605522	0.0424895
chr21	22710830	22711630	-0.43571	0.0425074
chr11	27417405	27418205	-0.697541	0.0425222
chr3	23156870	23157670	-0.797056	0.0426055
chr2	55239544	55240344	-0.988661	0.0426427
chr7	34274669	34275469	-0.777601	0.0426468
chr12	120933860	120934660	-0.56841	0.0426554
chr5	165212162	165212962	-0.598119	0.0427037
chr18	2805774	2806574	-0.699461	0.0427609
chr16	69654030	69654830	-1.05606	0.0427652
chr5	164635306	164636106	-0.639152	0.0429211
chr3	175272097	175272897	-0.514301	0.0429433
chr7	131086214	131087014	-0.588086	0.0429603
chr9	126583622	126585135	-0.638868	0.0431267
chr5	57372296	57373096	-0.464448	0.04322
chr7	157046952	157047752	-0.704329	0.0432472
chr14	37905580	37906380	-0.559392	0.0433314
chr6	20816955	20818430	-0.634955	0.0434078
chr10	88589841	88590641	-1.24438	0.0434206
chr18	3401522	3402322	-0.707804	0.0434664
chr9	98483674	98484474	-0.84614	0.0434851
chr16	84813523	84814323	-0.621078	0.0436116
chr9	3613979	3614779	-0.859781	0.0436553
chr17	79030936	79031736	-0.703137	0.0436834
chr5	86873613	86874413	-0.783752	0.0437086
chr2	188718697	188719497	-0.493142	0.0437936
chr12	48152587	48153387	-0.769064	0.0438284
chr10	133775551	133776351	0.639155	0.0438358
chr6	142705834	142706634	-0.579996	0.043878
chr6	165901735	165902535	-0.846724	0.0439325
chr6	76332067	76332867	-0.838455	0.0439844
chr2	162940356	162941156	-0.574454	0.0441365
chr14	37812485	37813285	-0.9479	0.0442353
chr7	64838506	64839306	0.65756	0.0442619
chr4	113152541	113153341	-0.555908	0.0443748
chr8	128050373	128051173	-1.11533	0.0447762
chr2	242209880	242210680	-0.994283	0.0447973
chr2	211305176	211305976	-0.962563	0.0448119
chr6	48861700	48862500	-0.675757	0.0448177
chr6	63449590	63450390	-1.1444	0.0448186
chr22	22415294	22416094	0.840936	0.0448343
chr3	122162104	122162904	-0.706428	0.0448678
chr6	63234129	63234929	-0.793231	0.0448739
chr8	8732767	8733567	-0.717591	0.0448936
chr5	119334561	119336050	-0.678704	0.0449153
chr15	68333520	68334320	-0.911459	0.0450169
chrX	120948733	120949533	-0.832954	0.0450538
chr1	235571601	235572401	-0.961001	0.0450729
chr15	101141717	101142517	-0.585999	0.045085
chr5	142149630	142150430	-0.791212	0.04513
chr4	170040129	170040929	-0.982287	0.0452043
chr14	30203921	30204721	-0.481608	0.0452978
chr2	8259861	8260661	0.844929	0.0453272
chr3	185254753	185256078	0.668799	0.0455348
chr17	34256911	34257711	0.891446	0.0455818
chr1	224492356	224493156	-0.625025	0.0456683
chrX	127989360	127990160	-0.840195	0.0457186
chr2	65216346	65217146	-1.20197	0.045923
chr5	21007003	21007803	-0.864437	0.0461004
chr8	85016273	85017073	-0.675101	0.0461398
chr10	111744935	111745735	-1.07746	0.0462478
chrX	17090436	17092024	-0.732384	0.0462819
chr1	167880226	167881026	-0.564032	0.0462988
chr6	7656556	7657356	0.852485	0.0465241
chr3	158369788	158370588	-0.986847	0.0466195
chrX	106985549	106986349	-0.770257	0.0467268
chr5	164456400	164457200	-0.48624	0.0467367
chr13	95868153	95868953	-0.62427	0.0467416
chrX	11401165	11401965	-0.926088	0.0467421
chr8	128113293	128114093	-0.515006	0.0467462
chr21	29708995	29709795	-0.821503	0.0467463
chr2	76604902	76605702	-0.819417	0.046804
chr1	36723480	36724280	-0.462904	0.046851
chr9	79625023	79625823	-0.668033	0.0469081
chr12	120739837	120740637	-0.833018	0.046915
chr3	176476888	176477688	-0.434786	0.0469431
chr10	84789828	84790628	-0.594964	0.0469844
chr12	76810960	76811760	-0.881433	0.0470012
chr15	89164407	89165207	-0.473301	0.0470175
chr3	53198807	53199607	-0.994857	0.0470395
chr8	84438789	84439589	-0.861736	0.0471688
chr15	34508850	34509650	-0.873389	0.0472498
chr1	9495564	9496364	-0.752488	0.0472511
chr18	51731266	51732066	-0.80989	0.0475071
chr12	118672640	118673440	-0.749057	0.0476148
chr7	51681052	51681852	-0.974611	0.0476529
chr9	88661071	88661871	-0.545411	0.0477037
chr3	102085120	102085920	-0.991602	0.0477121
chr11	58791867	58792667	-0.517884	0.0477192
chr18	55743836	55744636	-0.641117	0.047804
chr7	75698009	75699442	-0.741084	0.0478061
chr6	149377086	149377886	-0.762863	0.0478359
chr7	80397211	80398011	-0.682411	0.0478862
chr10	80240864	80241664	-0.433248	0.0480215
chr21	17454369	17455169	-0.550033	0.0481165
chr6	76566712	76567512	-0.702658	0.0481925
chrY	14934711	14935511	-0.798079	0.0482693
chr3	24175099	24175899	-0.493394	0.0482833
chr13	70235263	70236063	-0.803202	0.0484355
chr10	59519752	59520552	-0.820958	0.0485154
chr2	188447347	188448147	-1.03235	0.048546
chr4	162320567	162321367	-0.761617	0.0486098
chr14	29223632	29224432	-1.02816	0.0486603
chr11	1579904	1580704	-0.503812	0.0486897
chr21	43934189	43934989	-0.638797	0.0486974
chr20	35374122	35374922	-0.68106	0.048756
chr15	75074225	75075025	-0.569517	0.048846
chr8	39684191	39684991	-0.989093	0.0488545
chr3	27322819	27323619	-1.006	0.0488585
chr2	181628005	181628805	-0.587055	0.0489068
chr11	24780305	24781105	-0.99876	0.0489341
chr10	70094854	70095654	-0.948076	0.0490015
chr2	238600858	238601658	-0.653829	0.0490192
chr17	65892589	65893389	-0.750794	0.0490229
chr17	6554267	6555067	0.694495	0.0490417
chr10	112577987	112578787	-0.58695	0.0490568
chr2	216044108	216044908	-0.753957	0.0490717
chr6	46789695	46790495	-0.511942	0.0490981
chr4	103018839	103019639	-0.773535	0.0491462
chr4	101524242	101525691	-0.617223	0.0492216
chr8	23478635	23479435	-0.40169	0.0492573
chr9	79757692	79758492	-0.772703	0.049268
chr6	161412496	161413296	-0.474041	0.0492913
chr4	101507572	101508372	-0.662205	0.0494071
chr4	72201761	72202561	-0.910171	0.0494785
chr2	169099848	169100648	-0.833931	0.0495817
chr16	80871932	80872732	-0.526338	0.0497351
chr13	63355651	63356451	-0.831786	0.0498053
chr8	26027397	26028197	-0.667958	0.0498119
chr4	108561711	108562511	-0.693846	0.0498224
chr4	147291521	147292321	-0.749199	0.0498526
chr3	183726190	183726990	-0.710594	0.0498546
chr1	229407969	229408769	-0.693442	0.0499044
